# Supplementary material for: Population genomics of diarrheagenic Escherichia coli uncovers high connectivity between urban and rural communities in Ecuador
Source: Infect Genet Evol. Author manuscript; Available in PMC 2023 Oct 25. (PMC10599324; doi:10.1016/j.meegid.2023.105476)
Supplement: 4 [file NIHMS1928423-supplement-4.xlsx]

## Sheet: SI_Table_01_marginal_probabilit
node	rural	urban
root	0.479564	0.520436
n0	0.479564	0.520436
n15	0.479564	0.520436
n00	0.479564	0.520436
n14	0.368959	0.631041
n1515	0.479564	0.520436
n3939	0.479564	0.520436
n1	0.479564	0.520436
n1313	0.894401	0.105599
n1414	0.435163	0.564837
E162	0	1
n16	0.479564	0.520436
n3737	0.397438	0.602562
E5_5	0	1
n40	0.479564	0.520436
n11	0.479318	0.520682
n8	0.477792	0.522208
C110_5	1	0
R127_3	1	0
C70_1	1	0
E195_5	0	1
n1616	0.479564	0.520436
B119_2	1	0
n38	0.356226	0.643774
Q21_2	0	1
n4040	0.203437	0.796563
n4141	0.479564	0.520436
n2	0.473904	0.526096
n5	0.450729	0.549271
n88	0.360634	0.639366
n1010	0.477684	0.522316
n17	0.479563	0.520437
n2828	0.479551	0.520449
n3838	0.336631	0.663369
E100_5	0	1
n41	0.081283	0.918717
E61_3	0	1
n42	0.397438	0.602562
n4444	0.479564	0.520436
n22	0.486287	0.513713
n4	0.369009	0.630991
n55	0.403896	0.596104
n77	0.100287	0.899713
E124_6	0	1
n9	0.28129	0.71871
B311_2	1	0
n1111	0.452498	0.547502
n1717	0.514159	0.485841
n1919	0.479542	0.520458
n29	0.47951	0.52049
n37	0.493069	0.506931
n39	0.4192	0.5808
E135_6	0	1
E184_3	0	1
E215_4	0	1
n4242	0.356226	0.643774
E71_6	0	1
n45	0.479496	0.520504
n5151	0.479564	0.520436
n3	0.397785	0.602215
B75_4	1	0
n44	0.435188	0.564812
Q295	0	1
n6	0.373445	0.626555
E26	0	1
E27	0	1
Q56	0	1
n99	0.181442	0.818558
Q142	0	1
n12	0.45688	0.54312
E71	0	1
B101_1	1	0
n18	0.502349	0.497651
Q106	0	1
n20	0.479524	0.520476
n2929	0.479435	0.520565
R56_3	1	0
B169_1	1	0
E228_3	0	1
C50_4	1	0
E188_2	0	1
n43	0.336631	0.663369
Q33_6	0	1
n4545	0.479275	0.520725
n51	0.493069	0.506931
n52	0.479574	0.520426
n6060	0.479564	0.520436
n33	0.449397	0.550603
E99_3	0	1
B12_1	1	0
E13	0	1
n66	0.374269	0.625731
Q51	0	1
n10	0.0765421	0.923458
Q310	0	1
n1212	0.539278	0.460722
E240_5	0	1
E166	0	1
n1818	0.592405	0.407595
n2020	0.479475	0.520525
B95_1	1	0
n30	0.479161	0.520839
n3636	0.100476	0.899524
n4343	0.4192	0.5808
Q34_6	0	1
n46	0.479289	0.520711
E84	0	1
C85_1	1	0
E195_3	0	1
n5252	0.479565	0.520435
n60	0.894401	0.105599
Q49	0	1
n61	0.479564	0.520436
B100_5	1	0
E177_6	0	1
n7	0.118104	0.881896
R86_1	1	0
E238_5	0	1
Q223	0	1
n13	0.863114	0.136886
E187_2	0	1
n19	0.545498	0.454502
C71_2	1	0
B226_1	1	0
n21	0.47936	0.52064
n3030	0.45372	0.54628
n3333	0.464971	0.535029
E76_1	0	1
Q250_1	0	1
B309_1	1	0
Q31_6	0	1
n4646	0.486064	0.513936
n50	0.203438	0.796562
n53	0.500173	0.499827
n5656	0.469139	0.530861
C34_2	1	0
C36_1	1	0
n6161	0.894401	0.105599
n62	0.479564	0.520436
E170	0	1
Q51_MG_31_isolate	0	1
B231_1	1	0
B235_3	1	0
C14_2B	1	0
E197_5	0	1
n2121	0.479098	0.520902
C14_2A	1	0
n31	0.448673	0.551327
E205	0	1
n34	0.611402	0.388598
n35	0.293604	0.706396
n47	0.58382	0.41618
n4848	0.487436	0.512564
n5050	0.0812833	0.918717
Q65	0	1
R12_1	1	0
n5353	0.509788	0.490212
B323_2	1	0
n57	0.452759	0.547241
B141_2	1	0
B313_5	1	0
B202_2	1	0
n6262	0.479564	0.520436
n2222	0.478512	0.521488
R113_1	1	0
n3131	0.380322	0.619678
B228_2	1	0
n3434	0.554878	0.445122
C38_1	1	0
n3535	0.18581	0.81419
E14_6	0	1
n4747	0.894705	0.105295
n48	0.517684	0.482316
n49	0.398326	0.601674
C25_2	1	0
Q23_1	0	1
Q91	0	1
n54	0.511749	0.488251
B99_5	1	0
n5757	0.433043	0.566957
Q186	0	1
n63	0.477874	0.522126
n68	0.479564	0.520436
n23	0.477533	0.522467
E100_4	0	1
n32	0.347961	0.652039
Q196	0	1
C32_3	1	0
E130_1	0	1
n36	0.0774837	0.922516
E43	0	1
B143_4	1	0
B84_3	1	0
B262_1	1	0
Q128	0	1
n4949	0.449664	0.550336
Q108	0	1
n5454	0.893595	0.106405
n5555	0.382491	0.617509
n58	0.384578	0.615422
n5959	0.0999566	0.900043
n6363	0.454077	0.545923
n6666	0.467191	0.532809
n6868	0.47972	0.52028
n7575	0.479564	0.520436
n2323	0.475809	0.524191
E158	0	1
n3232	0.424795	0.575205
E173	0	1
E140	0	1
E44_6	0	1
B202_1	1	0
Q279_1	0	1
B196_1	1	0
R109_1	1	0
n56	0.441845	0.558155
Q284	0	1
n5858	0.469111	0.530889
n59	0.100229	0.899771
E33_4	0	1
Q27_1	0	1
n64	0.46175	0.53825
n6565	0.100411	0.899589
n67	0.544273	0.455727
E230_4	0	1
n69	0.498275	0.501725
n7272	0.485983	0.514017
C101_1	1	0
n76	0.479564	0.520436
n24	0.472762	0.527238
E212_4	0	1
B147_1	1	0
Q243	0	1
C9_2	1	0
Q37_4	0	1
C26_2	1	0
Q275	0	1
Q233	0	1
Q249	0	1
n6464	0.541637	0.458363
E106_1	0	1
E144	0	1
Q253	0	1
n6767	0.864192	0.135808
E175_4	0	1
n6969	0.522733	0.477267
Q270	0	1
n73	0.57253	0.42747
n74	0.487769	0.512231
n7676	0.484736	0.515264
n81	0.479564	0.520436
n2424	0.467455	0.532545
E192	0	1
n65	0.863623	0.136377
E124_5	0	1
C33_3	1	0
R83_3	1	0
n70	0.558075	0.441925
C86_4	1	0
n7373	0.870288	0.129712
E175_5	0	1
n7474	0.585519	0.414481
Q16_1	0	1
n7777	0.489374	0.510626
n8080	0.894407	0.105593
Q282	0	1
n8181	0.479564	0.520436
n25	0.458437	0.541563
E16_6	0	1
B108_3	1	0
R92_5	1	0
n7070	0.610822	0.389178
R113_3	1	0
B225_3	1	0
B37_3	1	0
n75	0.542097	0.457903
R55_1	1	0
n78	0.486812	0.513188
B88_3	1	0
R122_4	1	0
R138_1	1	0
C87_3	1	0
n82	0.479564	0.520436
n2525	0.443663	0.556337
E55_6	0	1
n71	0.793228	0.206772
n72	0.89811	0.10189
B231_2	1	0
Q87	0	1
n7878	0.781281	0.218719
n7979	0.206624	0.793376
n8282	0.479564	0.520436
n119	0.479564	0.520436
n26	0.420793	0.579207
E92_5	0	1
n7171	0.917905	0.0820955
B68_1	1	0
B200_2	1	0
B200_MG15_isolate	1	0
n79	0.915327	0.084673
R110_5	1	0
n80	0.0819699	0.91803
Q245_2	0	1
n83	0.894401	0.105599
n8383	0.479564	0.520436
n119119	0.479733	0.520267
n126126	0.478308	0.521692
n2626	0.388685	0.611315
E72_3	0	1
B109_1	1	0
B84_2	1	0
B42_1	1	0
B42_3	1	0
E21_3	0	1
Q308	0	1
B24_1	1	0
B252_1	1	0
n84	0.479564	0.520436
n117	0.561615	0.438385
n120	0.49147	0.50853
n124	0.477717	0.522283
E88_3	0	1
n127	0.477649	0.522351
n27	0.352109	0.647891
E218	0	1
n8484	0.479564	0.520436
n113113	0.468558	0.531442
n117117	0.59854	0.40146
R137_1	1	0
B244_3	1	0
n120120	0.500879	0.499121
n124124	0.497383	0.502617
Q53	0	1
n127127	0.455519	0.544481
n129129	0.445049	0.554951
n2727	0.334696	0.665304
E28	0	1
n85	0.479564	0.520436
n112	0.467213	0.532787
n114	0.462499	0.537501
E129_3	0	1
n118	0.521273	0.478727
n118118	0.896096	0.103904
n121	0.515672	0.484328
B46_1	1	0
n125	0.478998	0.521002
B295_2	1	0
B270_2	1	0
n128	0.383541	0.616459
E101_1	0	1
n130	0.453209	0.546791
n28	0.418244	0.581756
E34L_M	0	1
n8585	0.479564	0.520436
n111	0.612669	0.387331
n112112	0.544284	0.455716
Q300	0	1
B280_4	1	0
n114114	0.436067	0.563933
E139_2	0	1
R46_3	1	0
R104_2	1	0
R43_2	1	0
n121121	0.537683	0.462317
C46_isolate	1	0
n125125	0.549992	0.450008
Q38_1	0	1
n128128	0.349475	0.650525
Q288	0	1
E58_3	0	1
n130130	0.5375	0.4625
B75_5	1	0
E34	0	1
n86	0.479564	0.520436
n9999	0.479564	0.520436
n111111	0.555504	0.444496
R60_2	1	0
n113	0.864194	0.135806
E20_1	0	1
n115	0.202624	0.797376
n116	0.365563	0.634437
n122	0.566525	0.433475
C46_4	1	0
n126	0.865426	0.134574
Q294	0	1
n129	0.425542	0.574458
Q71_1	0	1
Q199	0	1
n131	0.86273	0.13727
n8686	0.479564	0.520436
n9898	0.894401	0.105599
R85_2	1	0
n100	0.479565	0.520435
Q289	0	1
B37_2	1	0
C21_2	1	0
C21_4	1	0
n115115	0.0811079	0.918892
E89_4	0	1
n116116	0.433486	0.566514
Q312_1	0	1
n122122	0.593424	0.406576
R17_2	1	0
B255_1	1	0
R119_3	1	0
E29_1	0	1
R116_2	1	0
B001_5	1	0
R8_4	1	0
n87	0.47956	0.52044
n97	0.583802	0.416198
B207_2	1	0
B69_1	1	0
n100100	0.479567	0.520433
n110110	0.894401	0.105599
E88_4	0	1
Q89	0	1
C79_1	1	0
Q312_reads_u803	0	1
n123	0.770677	0.229323
E55_5	0	1
n8787	0.479555	0.520445
B89_1	1	0
n9797	0.51768	0.48232
n98	0.894703	0.105297
n101	0.479618	0.520382
n109	0.467213	0.532787
B215_5	1	0
R58_1	1	0
n123123	0.913039	0.0869608
B62_5	1	0
n8888	0.474142	0.525858
n92	0.477612	0.522388
B37_1	1	0
E143_1	0	1
B327_1	1	0
B188_1	1	0
n101101	0.479747	0.520253
n108108	0.894401	0.105599
E67_5	0	1
n109109	0.544284	0.455716
B45_2	1	0
R66_4	1	0
n89	0.368899	0.631101
n90	0.460993	0.539007
n9292	0.474926	0.525074
R67_3	1	0
n102	0.48014	0.51986
n108	0.894401	0.105599
C23_1	1	0
C80_4	1	0
n110	0.864194	0.135806
Q86	0	1
n8989	0.435134	0.564866
Q145	0	1
n9090	0.891282	0.108718
n91	0.211366	0.788634
n93	0.471105	0.528895
E119_5	0	1
n102102	0.480547	0.519453
R84_2	1	0
B234_1	1	0
B274_2	1	0
C102_1	1	0
B312_4	1	0
B118_2	1	0
Q35_1	0	1
B36_1	1	0
R36_1	1	0
n9191	0.082992	0.917008
E135_2	0	1
n9393	0.465471	0.534529
E167_5	0	1
n103	0.493531	0.506469
n106106	0.506985	0.493015
E132_5	0	1
E135_5	0	1
n94	0.457743	0.542257
Q307_1	0	1
n103103	0.53612	0.46388
n106	0.493269	0.506731
C13_2	1	0
n107	0.438763	0.561237
n9494	0.449265	0.550735
Q240	0	1
n104	0.570689	0.429311
B201_3	1	0
B145_4	1	0
Q212	0	1
n107107	0.132006	0.867994
B246_1	1	0
n95	0.446483	0.553517
Q147	0	1
n104104	0.605466	0.394534
B66_4	1	0
E236_4	0	1
Q132	0	1
n9595	0.379292	0.620708
R42_2	1	0
n105	0.611252	0.388748
B66_1	1	0
n96	0.347477	0.652523
E57	0	1
n105105	0.878643	0.121357
E238_3	0	1
n9696	0.424555	0.575445
Q85_1	0	1
B119_1	1	0
B201_5	1	0
B329_2	1	0
Q40	0	1
