# Supplementary material for: Population genomics of diarrheagenic Escherichia coli uncovers high connectivity between urban and rural communities in Ecuador
Source: Infect Genet Evol. Author manuscript; Available in PMC 2023 Oct 25. (PMC10599324; doi:10.1016/j.meegid.2023.105476)
Supplement: 5 [file NIHMS1928423-supplement-5.xlsx]

## Sheet: Sheet1
Supplemental Table 2: Gene reference sequences used for each pathotype in the read-based blastn analysis; gene presence was confirmed for isolate genomes with gene sequencing depths >1
Pathotype	Pathotype designation criteria	Gene name	Gene description	Genbank Accession
ETEC	Isolates were designated as ETEC if either or both the lt (both subunits) or sta genes were present	eltA	Heat-labile enterotoxin subunits A and B	AAA24685
		eltB		AAA98064
		sta	Heat-stable enterotoxin	WP_001353651
EPEC	tEPEC were defined by the presence of both eaeA and bfpA; aEPEC were defined by the presence of eaeA and absence of bfpA	eaeA	Locus of enterocyte effacement-encoded intimin protein	AAC38392
		bfpA	Bundle-forming pilus	BAA84838
EAEC	Isolates were defined as EAEC if aggR, aaiC, and/or aatA were present	aggR	Aggregative adherence transcriptional regulator	QKN22446
		aaiC	Secreted protein	LT719075
		aatA	Biofilm formation protein	SJK83517
DAEC1	The afa, dra, and daa operons are made up of a series of structural proteins and adhesins; isolates were considered DAEC if their draft genome sequences contained >50% of structural genes for at least one operon and 1 or more adhesin genes (afaE, draE, or F1845)	afaF-III	afa operon transcriptional regulator	CAA54112
		afaA	afa operon transcriptional regulator	CAW30797
		afaB-I	Afa operon periplasmic chaperone	CAW30798
		afaC-I	Afa operon anchoring protein variant	CAW30799
		afaC-III	Afa operon anchoring protein variant	CAA54117
		afaD	Afibrial adhesin subunit D	CAW30800
		afaE-I	Afimbrial adhesin subunit E variant	CAW30801
		afaE-II	Afimbrial adhesin subunit E variant	CAA59767
		afaE-III	Afimbrial adhesin subunit E variant	CAA54121
		afaE-V	Afimbrial adhesin subunit E variant	CAA62863
		draA	Dra operon transcriptional regulator	AAK16475
		draB	Dra operon periplasmic chaperone	AAK16476
		draC	Dra operon anchoring protein	AAK16477
		draD	Dra operon afibrial adhesin subunit D	AAK16478
		draP	Dra operon fimbriae coding cluster protein	AAK16479
		draE	Dra operon fimbrial adhesin subunit E variant	AAK16480
		draE-II	Dra operon fimbrial adhesin subunit E variant	AAB65153
		daaF	Daa operon transcriptional regulator	AAA23662
		daaA	Daa operon transcriptional regulator	AAA23663
		daaC	Daa operon anchoring protiein	ABU51870
		daaD	Daa Fimbrial adhesin subunit D	AAG10405
		F1845	Daa operon fimbrial adhesin	AAA23661
EIEC	E. coli isolates with ipaH were designated as EIEC	ipaH	pINV plasmid-encoded type-III effector protein	NP_858212
EHEC	Isolates that had stx and eaeA were designated as EHEC	stx1 A	Shiga-like toxin, subunits A and B	WP_000691354
		stx1 B		WP_000752026
		eaeA	Locus of enterocyte effacement-encoded intimin protein	AAC38392
